# Supplementary material for: Mapping Genetic Modifiers of Polyp Formation in Smad4-Deficient Juvenile Polyposis Using the Collaborative Cross Mouse Population
Source: Cells. 2026 May 7;15(10):853. doi: 10.3390/cells15100853 (PMC13204083; doi:10.3390/cells15100853)
Supplement: Supplementary file 1 [file cells-15-00853-s001.zip]

Archive with 1 entries (1 files):
- cells-4227154-supplementary.pdf
